# Supplementary material for: Progranulin Is a Survival Factor for Axotomized Retinal Ganglion Cells in Adult Mice
Source: Cells. 2026 May 28;15(11):988. doi: 10.3390/cells15110988 (PMC13256079; doi:10.3390/cells15110988)
Supplement: Supplementary file 1 [file cells-15-00988-s001.zip]

Archive with 1 entries (1 files):
- cells-4286831-supplementary.pdf
